# Supplementary material for: The DNA damage response is required for oocyte cyst breakdown and follicle formation in mice
Source: PLoS Genet. 2020 Nov 18;16(11):e1009067. doi: 10.1371/journal.pgen.1009067 (PMC7710113; doi:10.1371/journal.pgen.1009067)
Supplement: S1 Data — (XLSX) [file pgen.1009067.s004.xlsx]

## Sheet: Table S1
Supplemental statistics for table S1 showing: Mean, Standard Error of the Mean (SEM), sample size, Standard Deviation (SD) for WT and Chk2 mutant gH2AX patches found in each meiotic prophase stage.
The P value of the T test is shown for the comparison of the WT and mutant mean for each column. Also the Hedges' g, as a measure of the effect of the sample size, as well as the power of the test are provided for each comparison.
	Early Pach.	Late Pach.	Early Dip.	Late Dip.
WT Mean	52.9	25.3	14.9	4.7
WT SEM	1.8	1.1	0.8	0.6
WT Sample size	50	75	36	39
WT SD	12.7279	9.52628	4.8	3.747
Chk2 Mean	59.3	33.3	17.5	4.4
Chk2 SEM	1.6	1.1	0.9	0.5
Chk2 Sample size	50	75	36	39
Chk2 SD	11.3137	9.52628	5.4	3.1225
P Value (T test)	0.00919417	8.45658e-07	0.0342649	0.6856
Hedges' g	0.527413	0.835519	0.503452	0.0861227
Power	0.971979	1	0.945769	0.0159823

## Sheet: Table S2
Supplemental statistics for table S2 showing: Mean, Standard Error of the Mean (SEM), sample size and Standard Deviation (SD) for WT and Chk2 mutant oocyte counts from the reported ages.
The P value of the T test is shown for the comparison of the WT and mutant mean for each column. Also the Hedges' g, as a measure of the effect of the sample size, as well as the power of the test are provided for each comparison.
	Total oocytes
	15.5dpc	17.5dpc	19.5dpc	20.5dpc	21.5dpc	22.5dpc
WT Mean	8832	4207	4246	4117	3108	3480
WT SEM	652.4	556.6	416.8	169.1	405.4	384.9
WT Sample size	5	4	8	6	6	8
WT SD	1458.81	1113.2	1178.89	414.209	993.023	1088.66
Chk2 Mean	7407	7500	6354	4290	4145	3297
Chk2 SEM	345.9	228.3	457.2	382.9	710.7	440.1
Chk2 Sample size	4	4	5	4	4	4
Chk2 SD	691.8	456.6	1022.33	765.8	1421.4	880.2
P Value (T test)	0.1181	0.0001	0.00585308	0.69024	0.24065	0.7775
Hedges' g	1.06252	3.36566	1.74385	0.273193	0.799079	0.163914
Power	6.43074e-05	0.99999	0.999678	0.26704	0.819409	0.0169903

## Sheet: Table S3
Supplemental statistics for table S3 showing: Mean, Standard Error of the Mean (SEM), sample size and Standard Deviation (SD) for WT and Chk2 mutant oocyte counts from the reported ages.
The P value of the T test is shown for the comparison of the WT and mutant mean for each column. Also the Hedges' g, as a measure of the effect of the sample size, as well as the power of the test are provided for each comparison.
	Cyst									Single oocytes									Follicles
	15.5dpc	17.5dpc	19.5dpc	20.5dpc	21.5dpc	22.5dpc				15.5dpc	17.5dpc	19.5dpc	20.5dpc	21.5dpc	22.5dpc				15.5dpc	17.5dpc	19.5dpc	20.5dpc	21.5dpc	22.5dpc
WT Mean	3844	1620	1456	677.7	167.7	163.9			WT Mean	4987	2539	2466	2675	1212	1028			WT Mean	0	48.6	324.3	763.8	1728	2288
WT SEM	335.3	236.2	203.6	86.2	32.07	47.9			WT SEM	398.8	310.9	323.9	207.1	149.4	158.2			WT SEM	0	18	46.8	117.5	271.2	205.2
WT Sample size	5	4	8	6	6	8			WT Sample size	5	4	8	6	6	8			WT Sample size	5	4	8	6	6	8
WT SD	749.754	472.4	575.868	211.146	78.5551	135.482			WT SD	891.744	621.8	916.128	507.289	365.954	447.457			WT SD	0	36	132.37	287.815	664.302	580.393
Chk2 Mean	3057	3591	1875	593.8	304.1	74			Chk2 Mean	4351	5735	3929	3005	1308	1040			Chk2 Mean	0	19.3	550.8	691.4	2533	2183
Chk2 SEM	210.5	242.9	372.7	90.9	118.4	14.07			Chk2 SEM	251.7	105.8	283.2	202.3	153	84.3			Chk2 SEM	0	7.5	119.8	269.7	458.1	381.7
Chk2 Sample size	4	4	5	4	4	4			Chk2 Sample size	4	4	5	4	4	4			Chk2 Sample size	4	4	5	4	4	4
Chk2 SD	421	485.8	833.383	181.8	236.8	28.14			Chk2 SD	503.4	211.6	633.254	404.6	306	168.6			Chk2 SD	0	15	267.881	539.4	916.2	763.4
P Value (T test)	0.0871635	0.00113358	0.345038	0.521882	0.298452	0.101928			P Value (T test)	0.219454	6.76193e-05	0.0059253	0.28732	0.665397	0.947947			P Value (T test)	-	0.183638	0.105965	0.811798	0.16895	0.813451
Hedges' g	1.11002	3.57701	0.572452	0.377685	0.780989	0.725421			Hedges' g	0.753437	5.98383	1.65047	0.632284	0.251555	0.0287271			Hedges' g	-	0.92389	1.09176	0.163036	0.946123	0.151252
Power	3.27584e-05	1	0.660234	0.00442012	0.995451	0.00021441			Power	0.000598408	1	0.99796	0.479495	0.158103	0.0583239			Power	-	0.000532757	0.999301	0.0118789	0.907155	0.0155204

## Sheet: Table S4
Supplemental statistics for table S4 showing: Mean, Standard Error of the Mean (SEM), sample size and Standard Deviation (SD) forthe reported mutant oocyte counts.
The P value of the T test is shown for the comparison of the WT and mutant mean for each column. Also the Hedges' g, as a measure of the effect of the sample size, as well as the power of the test are provided for each comparison.
	Total Oocytes	Cyst	Single oocytes	Follicles				Total Oocytes	Cyst	Single oocytes	Follicles
Spo11 Mean	1600	300.6	1116.9	183.5			Chk2 Mean	6354	1875	3929	550.8
Spo11 SEM	132.2	22.3	128.3	20.7			Chk2 SEM	457.2	327.7	283.2	119.8
Spo11 Sample size	4	4	4	4			Chk2 Sample size	5	5	5	5
Spo11 SD	264.4	44.6	256.6	41.4			Chk2 SD	1022.33	732.759	633.254	267.881
Spo11 Chk2 Mean	3287	1441	1680	165.8			Spo11 Chk2 Mean	3287	1441	1680	165.8
Spo11 Chk2 SEM	453.7	228.1	200.8	47.6			Spo11 Chk2 SEM	453.7	228.1	200.8	47.6
Spo11 Chk2 Sample size	4	4	4	4			Spo11 Chk2 Sample size	4	4	4	4
Spo11 Chk2 SD	907.4	456.2	401.6	95.2			Spo11 Chk2 SD	907.4	456.2	401.6	95.2
P Value (T test)	0.0117862	0.00251215	0.0560463	0.744727			P Value (T test)	0.0022	0.31305	0.000341061	0.0203246
Hedges' g	2.19502	3.05952	1.45301	0.209673			Hedges' g	2.79688	0.61303	3.66043	1.61523
Power	1	1	0.996966	0.00621096			Power	0	0.00149271	0	5.91263e-07

## Sheet: Table S5
Supplemental statistics for table S5 showing: Mean, Standard Error of the Mean (SEM), sample size and Standard Deviation (SD) for the reported cultured oocyte counts.
The P value of the T test is shown for the comparison of the WT and mutant mean for each column. Also the Hedges' g, as a measure of the effect of the sample size, as well as the power of the test are provided for each comparison.
	Total Oocytes	Cyst	Single oocytes	Follicles				Total Oocytes	Cyst	Single oocytes	Follicles
DMSO Mean	1479	94.6	559.8	824.8			DMSO Mean	1479	94.6	559.8	824.8
DMSO SEM	124.4	25.7	46.7	67.6			DMSO SEM	124.4	25.7	46.7	67.6
DMSO Sample size	9	9	9	9			DMSO Sample size	9	9	9	9
DMSO SD	373.2	77.1	140.1	202.8			DMSO SD	373.2	77.1	140.1	202.8
CHK1i 5mm Mean	2047	320.6	1033	693.8			CHK1i 1mm Mean	1433	116.8	467.3	848.5
CHK1i 5mm SEM	260.5	73.4	134.2	95.5			CHK1i 1mm SEM	401.3	48.6	187.5	168.7
CHK1i 5mm Sample size	6	6	6	6			CHK1i 1mm Sample size	3	3	3	3
CHK1i 5mm SD	638.092	179.793	328.722	233.926			CHK1i 1mm SD	695.072	84.1777	324.76	292.197
P Value (T test)	0.0473	0.0049	0.0081	0.2687			P Value (T test)	0.8815	0.694855	0.642441	0.898831
Hedges' g	1.08601	1.67683	1.92297	0.572649			Hedges' g	0.0930924	0.260827	0.445121	0.097858
Power	0.998256	1	1	0.000170015			Power	0.0219718	0.217389	0.000144156	0.0977875

## Sheet: Table S6
Supplemental statistics for table S6 showing: Mean, Standard Error of the Mean (SEM), sample size and Standard Deviation (SD) for the reported oocyte counts.
The P value of the T test is shown for the comparison of the WT and mutant mean for each column. Also the Hedges' g, as a measure of the effect of the sample size, as well as the power of the test are provided for each comparison.
	Total Oocytes	Cyst	Single oocytes	Follicles				Total Oocytes	Cyst	Single oocytes	Follicles				Total Oocytes	Cyst	Single oocytes	Follicles				Total Oocytes	Cyst	Single oocytes	Follicles
WT + water Mean	3818	496	3268	54.4			WT + water Mean	3818	496	3268	54.4			Chk2 + water Mean	7177	901.2	6207	68.7			WT + 15 mg/kg AZT Mean	5492	724.7	4685	82
WT + water SEM	299	34.2	303.6	11			WT + water SEM	299	34.2	303.6	11			Chk2 + water SEM	454.5	28.8	423.4	12.11			WT + 15 mg/kg ZT SEM	206.3	121.3	197.3	10
WT + water Sample size	7	7	7	7			WT + water Sample size	7	7	7	7			Chk2 + water Sample size	6	6	6	6			WT + 15 mg/kg AZT Sample size	3	3	3	3
WT + water SD	791.08	90.4847	803.25	29.1033			WT + water SD	791.08	90.4847	803.25	29.1033			Chk2 + water SD	1113.29	70.5453	1037.11	29.6633			WT + 15 mg/kg AZT SD	357.322	210.098	341.734	17.3205
Chk2 + water Mean	7177	901.2	6207	68.7			WT + 15 mg/kg AZT Mean	5492	724.7	4685	82			Chk2 + 15 mg/kg AZT Mean	7430	844.3	6537	48.7			Chk2 + 15 mg/kg AZT Mean	7430	844.3	6537	48.7
Chk2 + water SEM	454.5	28.8	423.4	12.11			WT + 15 mg/kg ZT SEM	206.3	121.3	197.3	10			Chk2 + 15 mg/kg ZT SEM	599.2	50	563.2	6.4			Chk2 + 15 mg/kg ZT SEM	599.2	50	563.2	6.4
Chk2 + water Sample size	6	6	6	6			WT + 15 mg/kg AZT Sample size	3	3	3	3			Chk2 + 15 mg/kg AZT Sample size	6	6	6	6			Chk2 + 15 mg/kg AZT Sample size	6	6	6	6
Chk2+ water SD	1113.29	70.5453	1037.11	29.6633			WT + 15 mg/kg AZT SD	357.322	210.098	341.734	17.3205			Chk2 + 15 mg/kg AZT SD	1467.73	122.474	1379.55	15.6767			Chk2 + 15 mg/kg AZT SD	1467.73	122.474	1379.55	15.6767
P Value (T test)	6.96431e-05	1.95854e-06	0.0001508	0.400756			P Value (T test)	0.009	0.107124	0.00445886	0.100457			P Value (T test)	0.743519	0.347336	0.649576	0.174939			P Value (T test)	0.0183716	0.392301	0.0172392	0.0263433
Hedges' g	3.28506	4.59534	2.98149	0.453089			Hedges' g	2.13557	1.57617	1.78675	0.935405			Hedges' g	0.179283	0.525538	0.249602	0.778174			Hedges' g	1.37256	0.696079	1.39492	-1.83129
Power	1	1	1	0.365102			Power	0.999962	1	0.998746	0.806271			Power	0.138254	0.00014699	0.193396	0.000489695			Power	1	0.25499	1	3.26485e-07
